# Supplementary material for: Local Welfare Systems and Health Inequalities: The Effects of Institutional Overlapping and Local Variations
Source: Int J Environ Res Public Health. 2022 Nov 22;19(23):15447. doi: 10.3390/ijerph192315447 (PMC9739049; doi:10.3390/ijerph192315447)
Supplement: Supplementary file 1 [file ijerph-19-15447-s001.zip]

Archive with 1 entries (1 files):
- ijerph-1956454-supplementary.pdf
